# Supplementary material for: Effects of Ion Combinations and Their Concentrations on Denitrification Performance and Gene Expressions of an Aerobic Strain Marinobacter Hydrocarbonoclasticus RAD-2
Source: Microorganisms. 2023 Jul 25;11(8):1867. doi: 10.3390/microorganisms11081867 (PMC10456938; doi:10.3390/microorganisms11081867)
Supplement: Supplementary file 1 [file microorganisms-11-01867-s001.zip]

Archive with 1 entries (1 files):
- microorganisms-2398471-supplementary.pdf
